# Supplementary material for: The actomyosin system is essential for the integrity of the endosomal system in bloodstream form Trypanosoma brucei
Source: eLife. 2024 Nov 21;13:RP96953. doi: 10.7554/eLife.96953 (PMC11581428; doi:10.7554/eLife.96953)
Supplement: Figure 1—source data 2. [file elife-96953-fig1-data2.zip]

Archive with 4 entries (3 files):
- Figure1-source data2/
- __MACOSX/._Figure1-source data2
- Figure1-source data2/Panel B__fractionation.tif
- __MACOSX/Figure1-source data2/._Panel B__fractionation.tif
