# Supplementary material for: The actomyosin system is essential for the integrity of the endosomal system in bloodstream form Trypanosoma brucei
Source: eLife. 2024 Nov 21;13:RP96953. doi: 10.7554/eLife.96953 (PMC11581428; doi:10.7554/eLife.96953)
Supplement: Figure 1—figure supplement 1—source data 2. [file elife-96953-fig1-figsupp1-data2.zip]

Archive with 10 entries (9 files):
- Figure1-Figure supplement 1-Source data2/
- __MACOSX/._Figure1-Figure supplement 1-Source data2
- Figure1-Figure supplement 1-Source data2/panelD_TbMyo1_final blot1_20220214.tif
- __MACOSX/Figure1-Figure supplement 1-Source data2/._panelD_TbMyo1_final blot1_20220214.tif
- Figure1-Figure supplement 1-Source data2/.DS_Store
- __MACOSX/Figure1-Figure supplement 1-Source data2/._.DS_Store
- Figure1-Figure supplement 1-Source data2/panel B_original scan_gDNA_PCR_QuickLoad3_4ul.tif
- __MACOSX/Figure1-Figure supplement 1-Source data2/._panel B_original scan_gDNA_PCR_QuickLoad3_4ul.tif
- Figure1-Figure supplement 1-Source data2/panel C_complete scan_Blot-TbMyo1-Test.tif
- __MACOSX/Figure1-Figure supplement 1-Source data2/._panel C_complete scan_Blot-TbMyo1-Test.tif
