# Supplementary material for: The actomyosin system is essential for the integrity of the endosomal system in bloodstream form Trypanosoma brucei
Source: eLife. 2024 Nov 21;13:RP96953. doi: 10.7554/eLife.96953 (PMC11581428; doi:10.7554/eLife.96953)
Supplement: Figure 1—figure supplement 2—source data 2. [file elife-96953-fig1-figsupp2-data2.zip]

Archive with 12 entries (11 files):
- Figure1-Figure supplement 2-Source data2/
- __MACOSX/._Figure1-Figure supplement 2-Source data2
- Figure1-Figure supplement 2-Source data2/Panel B_original scan_2022_02_22_125600.tif
- __MACOSX/Figure1-Figure supplement 2-Source data2/._Panel B_original scan_2022_02_22_125600.tif
- Figure1-Figure supplement 2-Source data2/Panel C_original scan_2022_04_22_mNG-Myo1 vs mNG-Myo21.tif
- __MACOSX/Figure1-Figure supplement 2-Source data2/._Panel C_original scan_2022_04_22_mNG-Myo1 vs mNG-Myo21.tif
- Figure1-Figure supplement 2-Source data2/Panel E_mNG-Myo21 diff blot_15-well_Myo1.tif
- __MACOSX/Figure1-Figure supplement 2-Source data2/._Panel E_mNG-Myo21 diff blot_15-well_Myo1.tif
- Figure1-Figure supplement 2-Source data2/Panel D_mNG-Myo21 diff blot_10-well_long expo.tif
- __MACOSX/Figure1-Figure supplement 2-Source data2/._Panel D_mNG-Myo21 diff blot_10-well_long expo.tif
- Figure1-Figure supplement 2-Source data2/Panel D_mNG-Myo21 diff blot_10-well_short expo.tif
- __MACOSX/Figure1-Figure supplement 2-Source data2/._Panel D_mNG-Myo21 diff blot_10-well_short expo.tif
