# Supplementary material for: The actomyosin system is essential for the integrity of the endosomal system in bloodstream form Trypanosoma brucei
Source: eLife. 2024 Nov 21;13:RP96953. doi: 10.7554/eLife.96953 (PMC11581428; doi:10.7554/eLife.96953)
Supplement: Figure 3—source data 1. [file elife-96953-fig3-data1.zip]

Archive with 8 entries (7 files):
- Figure3-source data1/
- __MACOSX/._Figure3-source data1
- Figure3-source data1/PanelE_quantification.xlsx
- __MACOSX/Figure3-source data1/._PanelE_quantification.xlsx
- Figure3-source data1/.DS_Store
- __MACOSX/Figure3-source data1/._.DS_Store
- Figure3-source data1/PanelC_Markers_Correlation_analysis.xlsx
- __MACOSX/Figure3-source data1/._PanelC_Markers_Correlation_analysis.xlsx
