# Supplementary material for: The actomyosin system is essential for the integrity of the endosomal system in bloodstream form Trypanosoma brucei
Source: eLife. 2024 Nov 21;13:RP96953. doi: 10.7554/eLife.96953 (PMC11581428; doi:10.7554/eLife.96953)
Supplement: Figure 4—figure supplement 1—source data 1. [file elife-96953-fig4-figsupp1-data1.zip]

Archive with 4 entries (3 files):
- Figure4-Figure supplement1-Source data1/
- __MACOSX/._Figure4-Figure supplement1-Source data1
- Figure4-Figure supplement1-Source data1/PanelB_coloc_analysis_all.xlsx
- __MACOSX/Figure4-Figure supplement1-Source data1/._PanelB_coloc_analysis_all.xlsx
