# Supplementary material for: The actomyosin system is essential for the integrity of the endosomal system in bloodstream form Trypanosoma brucei
Source: eLife. 2024 Nov 21;13:RP96953. doi: 10.7554/eLife.96953 (PMC11581428; doi:10.7554/eLife.96953)
Supplement: Figure 6—figure supplement 1—source data 2. [file elife-96953-fig6-figsupp1-data2.zip]

Archive with 18 entries (16 files):
- Figure6-Figure supplement1-Source data2/
- __MACOSX/._Figure6-Figure supplement1-Source data2
- Figure6-Figure supplement1-Source data2/Panel A_2022_06_10_151145.tif
- __MACOSX/Figure6-Figure supplement1-Source data2/._Panel A_2022_06_10_151145.tif
- Figure6-Figure supplement1-Source data2/Panel C_Flow cytometry/
- __MACOSX/Figure6-Figure supplement1-Source data2/._Panel C_Flow cytometry
- Figure6-Figure supplement1-Source data2/Panel B_2022_6.9_anti-RFP_1.tif
- __MACOSX/Figure6-Figure supplement1-Source data2/._Panel B_2022_6.9_anti-RFP_1.tif
- Figure6-Figure supplement1-Source data2/Panel C_Flow cytometry/Screenshot 2023-03-10 at 10.24.36.png
- __MACOSX/Figure6-Figure supplement1-Source data2/Panel C_Flow cytometry/._Screenshot 2023-03-10 at 10.24.36.png
- Figure6-Figure supplement1-Source data2/Panel C_Flow cytometry/actin chrom_C1 induced05cou.PNG
- __MACOSX/Figure6-Figure supplement1-Source data2/Panel C_Flow cytometry/._actin chrom_C1 induced05cou.PNG
- Figure6-Figure supplement1-Source data2/Panel C_Flow cytometry/actin chrom_C4 induced.cou.PNG
- __MACOSX/Figure6-Figure supplement1-Source data2/Panel C_Flow cytometry/._actin chrom_C4 induced.cou.PNG
- Figure6-Figure supplement1-Source data2/Panel C_Flow cytometry/SM_control.003_count.JPG
- __MACOSX/Figure6-Figure supplement1-Source data2/Panel C_Flow cytometry/._SM_control.003_count.JPG
- Figure6-Figure supplement1-Source data2/Panel C_Flow cytometry/actin chrom_C2 induced.cou.PNG
- __MACOSX/Figure6-Figure supplement1-Source data2/Panel C_Flow cytometry/._actin chrom_C2 induced.cou.PNG
