# Supplementary material for: The actomyosin system is essential for the integrity of the endosomal system in bloodstream form Trypanosoma brucei
Source: eLife. 2024 Nov 21;13:RP96953. doi: 10.7554/eLife.96953 (PMC11581428; doi:10.7554/eLife.96953)
Supplement: Figure 7—figure supplement 1—source data 2. [file elife-96953-fig7-figsupp1-data2.zip]

Archive with 4 entries (3 files):
- Figure7-Figure supplement1-Source data2/
- __MACOSX/._Figure7-Figure supplement1-Source data2
- Figure7-Figure supplement1-Source data2/Panel B_Western_Blot_RNAi_t0_t24_t48_three_clones.png
- __MACOSX/Figure7-Figure supplement1-Source data2/._Panel B_Western_Blot_RNAi_t0_t24_t48_three_clones.png
